# Supplementary material for: A Pro-Atherogenic HDL Profile in Coronary Heart Disease Patients: An iTRAQ Labelling-Based Proteomic Approach
Source: PLoS One. 2014 May 23;9(5):e98368. doi: 10.1371/journal.pone.0098368 (PMC4032332; doi:10.1371/journal.pone.0098368)
Supplement: Table S1 — The two density cutoff values of ultracentrifugation technique for HDL isolation. (XLSX) [file pone.0098368.s001.xlsx]

## Sheet: Sheet1
Table S1: The two density cutoff values of ultracentrifugation technique for HDL isolation
	HDL-associated apoA-I (g/mL)*
	Density cutoff-1	Density cutoff-2
HDL sample 1	5.74	4.59
HDL sample 2	9.75	7.89
HDL sample 3	11.65	9.2
HDL sample 4	6.17	4.87
HDL sample 5	2.24	1.74
HDL sample 6	7.86	6.25
HDL sample 7	6.54	5.16
HDL sample 8	15.2	12.3
HDL sample 9	8.23	6.58
HDL sample 10	7.79	6.23
HDL sample 11	11.35	9.08
HDL sample 12	12.35	9.75
HDL sample 13	11.7	9.24
HDL sample 14	5.37	4.34
HDL sample 15	7.71	6.16
*HDL-associated apoA-I was meauread by ELISA
Density cutoff-1: 1.063<d<1.24 g/ml
Density cutoff-2: 1.063<d<1.21 g/ml
