# Supplementary material for: A Pro-Atherogenic HDL Profile in Coronary Heart Disease Patients: An iTRAQ Labelling-Based Proteomic Approach
Source: PLoS One. 2014 May 23;9(5):e98368. doi: 10.1371/journal.pone.0098368 (PMC4032332; doi:10.1371/journal.pone.0098368)
Supplement: Table S2 — The purity of 20 random HDL samples. (XLS) [file pone.0098368.s002.xls]

## Sheet: Supplemental Table 2
Table S2: The purity of 20 random HDL samples
				Purity of HDL samples		HDL fractions		Plasma
		Sex	Age (year)	apoA-I (g/L)	ApoB (g/L)	apoC-I (ug/mg of HDL)	SAA (ug/mg of HDL)	HDL-C	LDL-C
	Healthy 1	F	48	1.41	<0.30	94.1	18.73	0.94	2.08
	Healthy 2	M	54	1.94	<0.30	79.85	35.88	1.09	2.79
	Healthy 3	M	49	1.27	<0.30	113.7	48.66	0.77	2.3
	Healthy 4	F	53	1.47	<0.30	86.84	17.01	1.02	3.01
	Healthy 5	M	41	1.37	<0.30	99.45	20.43	0.71	1.59
	Healthy 6	F	73	1.25	<0.30	39.23	14.07	1.46	1.02
	Healthy 7	F	48	1.03	<0.30	65.73	43.83	1.04	2.14
	Healthy 8	M	47	1.5	<0.30	73.99	49.67	0.85	2.15
	Healthy 9	M	46	1.36	<0.30	53.4	19.69	1.21	2.57
	Healthy 10	M	60	1.03	<0.30	75.33	162.93	1.02	3.02
	CHD 1	F	51	1.23	<0.30	81.29	42.1	0.97	3.01
	CHD 2	M	38	1.06	<0.30	65.72	391.43	1.03	1.87
	CHD 3	M	61	1.06	<0.30	45.15	36.12	0.76	0.99
	CHD 4	F	53	1.52	<0.30	66.53	1818.4	0.96	3.61
	CHD 5	F	57	1.57	<0.30	64.79	3.93	1.03	2.92
	CHD 6	M	45	1.37	<0.30	34.43	55.13	0.83	1.43
	CHD 7	M	42	1.02	<0.30	49.32	34.74	0.85	2.89
	CHD 8	M	46	1.26	<0.30	65.4	36.1	0.99	2.1
	CHD 9	M	35	1.27	<0.30	88.19	60.34	0.96	3.28
	CHD 10	M	62	1.22	<0.30	70.26	159.76	0.95	2.64
