# Supplementary material for: A Pro-Atherogenic HDL Profile in Coronary Heart Disease Patients: An iTRAQ Labelling-Based Proteomic Approach
Source: PLoS One. 2014 May 23;9(5):e98368. doi: 10.1371/journal.pone.0098368 (PMC4032332; doi:10.1371/journal.pone.0098368)
Supplement: Table S3 — Protein summary report identified in HDL samples by iTRAQ. (XLSX) [file pone.0098368.s003.xlsx]

## Sheet: Sheet1
Table S3: Protein summary report identified in HDL samples by iTRAQ
Coverage (%): The number of matching amino acids from peptides divised by the total number of amino acids in the sequence, expressed as a percentage. P-value: Evulate the significant of changes of the iTRAQ ratio ( CHD/controls).
GI number	Protein names	Coverage (%)	Peptides	Peptides Spectrum match	iTRAQ ratio of CHD/control	P-value
156071459	zyxin [Homo sapiens]	13.46	6	11	1.03528	0.44591
4885371	zinc-alpha-2-glycoprotein precursor [Homo sapiens]	34.23	10	73	0.949954	0.359426
4504349	vitronectin precursor [Homo sapiens]	7.32	3	14	0.999054	0.47828
188497671	vitamin D-binding protein precursor [Homo sapiens]	16.03	10	71	0.897218	0.239247
38016947	vinculin isoform VCL [Homo sapiens]	1.5	2	2	1.19268	0.192998
70906435	vesicular integral-membrane protein VIP36 precursor [Homo sapiens]	5.34	2	5	1.0489	0.418738
47132549	troponin T, cardiac muscle isoform 4 [Homo sapiens]	8.51	4	76	0.97041	0.407714
156119625	tropomyosin alpha-4 chain isoform 2 [Homo sapiens]	15.32	6	12	1.15494	0.24185
4504345	tropomyosin alpha-1 chain isoform 1 [Homo sapiens]	25.35	9	15	0.943286	0.342768
32130518	transthyretin precursor [Homo sapiens]	64.63	6	42	0.818808	0.103588
310125073	transgelin-2 [Homo sapiens]	14.07	3	6	0.879489	0.202741
4826988	titin isoform N2-A [Homo sapiens]	0.34	8	53	1.26368	0.122148
4506635	thyroxine-binding globulin precursor [Homo sapiens]	9.64	4	6	0.875077	0.195011
4826762	thioredoxin [Homo sapiens]	23.81	2	15	1.08488	0.352448
4502157	tetranectin precursor [Homo sapiens]	12.87	2	5	0.956688	0.376231
31652249	talin-1 [Homo sapiens]	1.77	4	6	1.00261	0.487955
4758328	suprabasin isoform 1 precursor [Homo sapiens]	8.47	2	3	1.0794	0.363098
6806898	src substrate cortactin isoform b [Homo sapiens]	6.82	3	4	0.959364	0.381054
4503625	sonic hedgehog protein preproprotein [Homo sapiens]	1.95	2	7	0.99998	0.480701
4502133	SH3 domain-binding glutamic acid-rich-like protein 3 [Homo sapiens]	26.88	2	3	1.2618	0.123806
4502511	SH3 domain-binding glutamic acid-rich-like protein [Homo sapiens]	35.96	3	3	0.918609	0.287218
55743122	serum paraoxonase/lactonase 3 [Homo sapiens]	21.47	7	35	0.960223	0.383469
34147630	serum paraoxonase/arylesterase 1 precursor [Homo sapiens]	33.52	9	113	1.16785	0.224241
31317307	serum deprivation-response protein [Homo sapiens]	7.29	2	8	1.01957	0.475722
288856297	serum amyloid P-component precursor [Homo sapiens]	8.97	2	3	1.3638	0.05985
116063573	serum amyloid A2 isoform a [Homo sapiens]	37.7	6	20	1.56056	0.012222
7656952	serum amyloid A protein preproprotein [Homo sapiens]	56.56	8	31	0.977334	0.424754
4502161	serum albumin preproprotein [Homo sapiens]	36.29	29	696	0.771015	0.051735
156104908	serotransferrin precursor [Homo sapiens]	23.07	16	138	1.11511	0.301868
7669492	selenoprotein P isoform 1 precursor [Homo sapiens]	7.61	3	3	0.917891	0.284968
4502027	SAA2-SAA2 read-through transcript [Homo sapiens]	36.06	10	614	0.909323	0.265003
4502201	rho GDP-dissociation inhibitor 2 [Homo sapiens]	8.46	2	7	1.10735	0.314906
4501881	retinol-binding protein 4 precursor [Homo sapiens]	8.46	2	47	1.36036	0.061668
119703744	ras-related protein Rab-1A isoform 2 [Homo sapiens]	19.38	3	4	0.991738	0.461289
119395709	ras-related protein Rab-11A [Homo sapiens]	7.87	2	2	1.15764	0.237703
4557892	pulmonary surfactant-associated protein B precursor [Homo sapiens]	10.69	4	8	0.723883	0.022197
105990532	prothrombin preproprotein [Homo sapiens]	11.58	6	16	1.23916	0.144222
6912286	protein Z-dependent protease inhibitor precursor [Homo sapiens]	4.28	2	4	0.962199	0.388305
4557323	protein S100-A9 [Homo sapiens]	27.19	3	5	1.01702	0.481758
291045225	protein S100-A8 [Homo sapiens]	20.43	2	2	1.13222	0.275293
13775198	protein kinase C and casein kinase substrate in neurons protein 3 [Homo sapiens]	4.72	2	4	1.11533	0.301868
28178816	protein AMBP preproprotein [Homo sapiens]	11.93	2	4	0.93031	0.312332
116292750	proprotein convertase subtilisin/kexin type 9 preproprotein [Homo sapiens]	3.03	2	4	1.33474	0.074163
4557325	proline-rich acidic protein 1 isoform 1 [Homo sapiens]	11.92	2	2	1.04868	0.418738
259013553	prolactin-inducible protein precursor [Homo sapiens]	13.7	2	2	0.975575	0.422318
4580420	profilin-1 [Homo sapiens]	45.71	5	10	1.03619	0.443947
70778918	proactivator polypeptide isoform a preproprotein [Homo sapiens]	2.86	2	4	0.966975	0.400425
4504315	prenylcysteine oxidase 1 precursor [Homo sapiens]	31.49	12	57	1.05547	0.407312
4507725	PREDICTED: HLA class I histocompatibility antigen, A-69 alpha chain-like isoform 18 [Homo sapiens]	12.67	3	8	1.01248	0.491868
5031635	PREDICTED: HLA class I histocompatibility antigen, A-43 alpha chain-like isoform 13 [Homo sapiens]	17.06	4	6	0.647993	0.003637
4503635	PREDICTED: complement C4-B-like isoform 2 [Homo sapiens]	15.72	23	62	1.17241	0.219012
189095271	polyubiquitin-C [Homo sapiens]	40.73	3	7	0.86606	0.178164
4504351	plexin domain-containing protein 1 precursor [Homo sapiens]	2.6	2	2	0.979618	0.432064
4826772	platelet-activating factor acetylhydrolase precursor [Homo sapiens]	10.43	4	7	1.23556	0.147073
50513243	platelet basic protein preproprotein [Homo sapiens]	19.53	2	6	1.17172	0.219012
4505881	plasminogen isoform 1 precursor [Homo sapiens]	2.59	2	2	1.22827	0.154895
66932947	plasma protease C1 inhibitor precursor [Homo sapiens]	20	9	41	1.04836	0.420655
14149904	pigment epithelium-derived factor precursor [Homo sapiens]	5.74	2	3	1.12556	0.284494
5453914	phospholipid transfer protein isoform a precursor [Homo sapiens]	15.21	7	70	0.83736	0.129386
110611237	phosphatidylinositol-glycan-specific phospholipase D isoform 1 precursor [Homo sapiens]	7.26	6	8	0.933204	0.31929
73915094	phosphatidylcholine-sterol acyltransferase precursor [Homo sapiens]	8.18	3	8	0.787602	0.067356
17986001	peroxiredoxin-2 isoform a [Homo sapiens]	16.16	4	7	0.869159	0.183694
221316695	peroxiredoxin-1 [Homo sapiens]	8.54	2	2	0.929469	0.310023
4504517	neuroblast differentiation-associated protein AHNAK isoform 1 [Homo sapiens]	2.14	2	5	0.891487	0.226778
4507877	N-acetylmuramoyl-L-alanine amidase precursor [Homo sapiens]	4.86	2	5	1.19208	0.194182
67191208	myosin-7 [Homo sapiens]	9.51	18	71	1.1218	0.290737
156616294	myosin-6 [Homo sapiens]	13.51	26	154	1.30974	0.088794
32189392	myosin regulatory light chain 2, ventricular/cardiac muscle isoform [Homo sapiens]	39.16	6	8	1.07238	0.375734
126012571	myosin light chain 3 [Homo sapiens]	23.08	5	8	1.01165	0.491868
192447430	multimerin-2 precursor [Homo sapiens]	2.21	2	4	0.850208	0.150177
295849303	mucosal addressin cell adhesion molecule 1 isoform b precursor [Homo sapiens]	10.17	3	5	1.0365	0.443947
4502163	mimecan preproprotein [Homo sapiens]	6.38	2	3	0.951605	0.364214
205277441	malate dehydrogenase, mitochondrial precursor [Homo sapiens]	13.02	4	5	1.10758	0.313258
260064050	major histocompatibility complex, class I, B precursor [Homo sapiens]	12.71	4	9	1.21601	0.167237
156523970	lumican precursor [Homo sapiens]	10.36	3	10	1.0103	0.495928
4507357	L-selectin precursor [Homo sapiens]	5.71	3	7	1.00002	0.480701
211938442	long palate, lung and nasal epithelium carcinoma-associated protein 1 precursor [Homo sapiens]	7.64	4	10	0.889049	0.222687
157388900	lipopolysaccharide-binding protein precursor [Homo sapiens]	4.78	2	3	1.37723	0.054265
310125237	LIM domain-binding protein 3 isoform 4 [Homo sapiens]	8.83	2	68	0.914089	0.276031
11761629	leucine-rich alpha-2-glycoprotein precursor [Homo sapiens]	16.71	5	18	1.03002	0.455774
4505981	kit ligand isoform a precursor [Homo sapiens]	6.53	2	2	0.810495	0.092007
40807482	kininogen-1 isoform 2 [Homo sapiens]	14.05	7	36	0.997765	0.475857
19923106	kallistatin precursor [Homo sapiens]	4.92	2	5	1.06799	0.383053
61743954	junction plakoglobin [Homo sapiens]	3.62	3	4	0.902125	0.249851
169636439	isocitrate dehydrogenase [NAD] subunit beta, mitochondrial isoform b precursor [Homo sapiens]	3.39	2	3	1.26177	0.123806
4557287	inter-alpha-trypsin inhibitor heavy chain H4 isoform 1 precursor [Homo sapiens]	22.58	17	41	1.00641	0.495192
67782356	inter-alpha-trypsin inhibitor heavy chain H2 [Homo sapiens]	7.72	8	14	1.24535	0.138652
167614485	inter-alpha-trypsin inhibitor heavy chain H1 isoform a [Homo sapiens]	3.07	2	5	1.42081	0.038643
4557485	integrin beta-3 precursor [Homo sapiens]	2.54	2	2	0.92727	0.305419
32483410	integrin beta-1 isoform 1A precursor [Homo sapiens]	3.13	2	2	1.09313	0.338517
45580723	insulin-like growth factor-binding protein complex acid labile subunit isoform 2 precursor [Homo sapiens]	6.28	4	6	0.829097	0.117487
4758984	inositol monophosphatase 3 [Homo sapiens]	8.08	3	5	0.881429	0.20666
12056468	indian hedgehog protein precursor [Homo sapiens]	7.06	2	8	1.02457	0.465713
4507651	immunoglobulin lambda-like polypeptide 5 [Homo sapiens]	19.63	3	18	1.01765	0.479744
4826702	HLA class I histocompatibility antigen, A-1 alpha chain precursor [Homo sapiens]	13.7	4	14	1.03264	0.449846
4757826	histone H4 [Homo sapiens]	19.42	2	4	1.24053	0.142345
315075331	histone H1.0 [Homo sapiens]	4.12	2	3	1.59626	0.009036
22091452	histidine-rich glycoprotein precursor [Homo sapiens]	8	3	6	0.980743	0.434501
122056619	heparin cofactor 2 precursor [Homo sapiens]	24.25	13	23	1.05975	0.397898
4502149	hemopexin precursor [Homo sapiens]	18.83	9	93	1.00436	0.490369
62530391	hemoglobin subunit delta [Homo sapiens]	44.9	6	31	0.82855	0.117487
4506925	hemoglobin subunit beta [Homo sapiens]	61.9	8	60	0.481388	3e-06
4557321	hemoglobin subunit alpha [Homo sapiens]	48.59	4	21	0.639051	0.002811
67782358	heat shock protein beta-1 [Homo sapiens]	8.29	2	6	0.852347	0.153533
4501987	haptoglobin-related protein precursor [Homo sapiens]	25.29	8	47	0.898972	0.243466
21614544	haptoglobin isoform 1 preproprotein [Homo sapiens]	26.35	11	69	1.40261	0.044465
4505529	GTP-binding protein SAR1a [Homo sapiens]	11.62	2	3	1.09391	0.336798
47078292	glyceraldehyde-3-phosphate dehydrogenase [Homo sapiens]	18.81	5	5	0.752975	0.038216
32455264	gelsolin isoform b [Homo sapiens]	13.27	7	9	1.01021	0.495928
4502067	gamma-glutamyltranspeptidase 1 precursor [Homo sapiens]	3.51	2	2	0.842521	0.13876
9966885	galectin-related protein [Homo sapiens]	14.53	2	5	0.992134	0.461289
4502165	filamin-A isoform 1 [Homo sapiens]	1.48	4	15	1.32263	0.080904
39725934	fibulin-1 isoform C precursor [Homo sapiens]	3.95	3	5	1.01943	0.477731
29171717	fibronectin isoform 6 preproprotein [Homo sapiens]	1.47	3	3	1.47367	0.025289
115496169	fibrinogen beta chain isoform 1 preproprotein [Homo sapiens]	20.98	8	13	1.49877	0.020597
115298678	fibrinogen alpha chain isoform alpha preproprotein [Homo sapiens]	11.65	7	15	1.1722	0.219012
16751921	fatty acid-binding protein, liver [Homo sapiens]	12.6	2	4	1.12045	0.29389
4557577	fatty acid-binding protein, heart [Homo sapiens]	17.29	2	2	0.685141	0.009469
24308201	exportin-7 [Homo sapiens]	1.75	2	2	1.02139	0.473714
41393602	endosialin precursor [Homo sapiens]	3.57	3	8	0.931963	0.316966
19224660	elongation factor Tu, mitochondrial precursor [Homo sapiens]	3.52	2	13	1.33728	0.073088
63252898	desmoplakin isoform I [Homo sapiens]	2.79	8	13	0.963872	0.393149
4557871	desmoglein-1 preproprotein [Homo sapiens]	4.96	3	3	0.785416	0.064388
50659080	desmocollin-1 isoform Dsc1b preproprotein [Homo sapiens]	5.6	4	7	0.904984	0.256302
4502337	dermcidin preproprotein [Homo sapiens]	26.36	4	17	1.12085	0.292311
11128019	cytochrome c [Homo sapiens]	19.05	3	15	1.1084	0.313258
21735621	cytochrome b-c1 complex subunit 7 isoform 1 [Homo sapiens]	9.91	2	14	1.05325	0.411105
56676393	corticosteroid-binding globulin precursor [Homo sapiens]	10.86	3	21	0.99222	0.461289
14916498	corneodesmosin precursor [Homo sapiens]	5.1	2	3	0.89427	0.232977
167857790	complement factor B preproprotein [Homo sapiens]	15.84	13	39	1.13712	0.267775
21071039	complement component C9 precursor [Homo sapiens]	3.94	2	4	1.3625	0.0603
156627579	complement component C6 precursor [Homo sapiens]	2.68	2	2	0.962917	0.390726
48255941	complement C5 preproprotein [Homo sapiens]	1.07	2	3	1.50693	0.019275
20357556	complement C3 precursor [Homo sapiens]	25.32	39	134	1.12119	0.292311
29788996	complement C2 isoform 3 [Homo sapiens]	2.97	2	3	1.18698	0.200184
154759291	complement C1s subcomponent precursor [Homo sapiens]	5.96	3	6	1.1175	0.298661
189242612	cofilin-1 [Homo sapiens]	12.65	2	2	0.818982	0.103588
58530840	coagulation factor XIII B chain precursor [Homo sapiens]	3.63	3	4	1.21803	0.165128
217416369	coagulation factor XIII A chain precursor [Homo sapiens]	3.28	2	2	1.27162	0.115697
19743823	coagulation factor X preproprotein [Homo sapiens]	3.07	2	3	1.36478	0.059403
50363217	clusterin isoform 2 preproprotein [Homo sapiens]	24.72	10	22	0.985366	0.444248
11386147	chromogranin-A preproprotein [Homo sapiens]	11.38	3	4	0.99262	0.46372
48255883	cholesteryl ester transfer protein precursor [Homo sapiens]	5.68	3	14	0.891691	0.228837
21735625	ceruloplasmin precursor [Homo sapiens]	6.85	6	7	1.16151	0.232252
50592994	CD44 antigen isoform 4 precursor [Homo sapiens]	5.82	2	9	0.95783	0.378642
4505821	caspase-14 precursor [Homo sapiens]	14.05	3	5	0.792811	0.07251
40316912	carbonic anhydrase 1 [Homo sapiens]	17.62	4	11	0.869793	0.185556
260436922	calreticulin precursor [Homo sapiens]	3.84	2	11	0.979746	0.432064
15011862	calcyclin-binding protein isoform 1 [Homo sapiens]	5.7	2	3	0.736326	0.028035
4757900	bridging integrator 2 [Homo sapiens]	3.36	2	3	1.04276	0.430299
266453748	beta-Ala-His dipeptidase precursor [Homo sapiens]	9.27	4	5	0.956629	0.376231
4504489	beta-2-microglobulin precursor [Homo sapiens]	13.45	2	9	1.15175	0.246046
71773110	basement membrane-specific heparan sulfate proteoglycan core protein precursor [Homo sapiens]	0.66	2	2	0.869261	0.183694
42740907	ATP synthase subunit alpha, mitochondrial precursor [Homo sapiens]	4.7	2	39	1.05192	0.413007
94981553	apolipoprotein(a) precursor [Homo sapiens]	8.77	8	46	0.800695	0.081302
21361302	apolipoprotein M [Homo sapiens]	47.87	8	328	0.913147	0.273812
207442675	apolipoprotein L1 isoform c precursor [Homo sapiens]	29.47	13	134	1.17824	0.211332
156151366	apolipoprotein F precursor [Homo sapiens]	11.66	3	48	1.12643	0.284494
73858564	apolipoprotein E precursor [Homo sapiens]	61.2	22	361	0.808509	0.090775
4502805	apolipoprotein D precursor [Homo sapiens]	33.86	7	141	0.874286	0.193101
157266300	apolipoprotein C-IV precursor [Homo sapiens]	23.62	3	40	0.743561	0.032532
262231737	apolipoprotein C-III precursor [Homo sapiens]	58.59	8	403	0.794841	0.074645
4504893	apolipoprotein C-II precursor [Homo sapiens]	56.44	7	139	0.646184	0.003438
73858566	apolipoprotein C-I precursor [Homo sapiens]	42.17	11	271	0.665553	0.005908
88853069	apolipoprotein B-100 precursor [Homo sapiens]	33.71	139	686	0.787945	0.067356
4506939	apolipoprotein A-V precursor [Homo sapiens]	14.48	4	4	0.994523	0.468578
262206315	apolipoprotein A-IV precursor [Homo sapiens]	62.88	25	251	0.983799	0.441812
223029410	apolipoprotein A-II preproprotein [Homo sapiens]	32	10	1390	0.916641	0.282725
166795301	apolipoprotein A-I preproprotein [Homo sapiens]	90.64	43	3393	0.919492	0.287218
11321561	antithrombin-III precursor [Homo sapiens]	26.72	14	76	1.04433	0.428363
5454152	anthrax toxin receptor 2 isoform 1 [Homo sapiens]	10.25	5	13	0.82937	0.117487
31542984	anthrax toxin receptor 1 isoform 1 precursor [Homo sapiens]	7.62	4	6	0.835863	0.127861
4503057	angiotensinogen preproprotein [Homo sapiens]	9.28	4	16	0.894089	0.232977
50345984	angiopoietin-related protein 3 precursor [Homo sapiens]	4.13	2	2	1.04815	0.420655
5803023	aminopeptidase N precursor [Homo sapiens]	8.38	8	8	0.993786	0.46615
223633959	alpha-synuclein isoform NACP112 [Homo sapiens]	31.25	3	3	0.692396	0.011157
189083772	alpha-crystallin B chain [Homo sapiens]	12.57	2	49	1.05214	0.413007
73858568	alpha-2-macroglobulin precursor [Homo sapiens]	7.53	10	14	1.2263	0.156901
4505047	alpha-2-HS-glycoprotein [Homo sapiens]	11.72	4	171	0.878108	0.200795
7656888	alpha-2-antiplasmin isoform b precursor [Homo sapiens]	12.41	5	13	0.875965	0.19693
4557777	alpha-1B-glycoprotein precursor [Homo sapiens]	16.16	6	61	1.03482	0.44591
310124993	alpha-1-antitrypsin precursor [Homo sapiens]	39.95	16	348	0.9665	0.397998
4502261	alpha-1-antichymotrypsin precursor [Homo sapiens]	13.24	5	17	1.11495	0.301868
49472835	alpha-1-acid glycoprotein 2 precursor [Homo sapiens]	22.39	4	39	0.926912	0.305419
4506773	alpha-1-acid glycoprotein 1 precursor [Homo sapiens]	29.35	5	44	1.10437	0.319882
295986608	afamin precursor [Homo sapiens]	13.86	8	26	0.923083	0.296274
34734062	ADP-ribosylation factor 1 [Homo sapiens]	10.5	2	4	0.775803	0.056031
4759082	ADP/ATP translocase 2 [Homo sapiens]	8.72	2	3	1.62777	0.006826
154448892	adipocyte plasma membrane-associated protein [Homo sapiens]	12.02	5	9	0.940681	0.33804
18780285	actin, alpha skeletal muscle [Homo sapiens]	26.53	8	249	1.28213	0.108032
4826898	6-phosphofructokinase, muscle type isoform 2 [Homo sapiens]	2.18	2	11	1.07806	0.364889
58530845	60S ribosomal protein L3-like [Homo sapiens]	4.67	2	3	1.40549	0.043781
21071030	60S ribosomal protein L32 [Homo sapiens]	20	2	21	1.40292	0.044465
119392086	3-ketoacyl-CoA thiolase, mitochondrial [Homo sapiens]	5.29	2	40	1.16347	0.230903
24797067	2-oxoglutarate dehydrogenase, mitochondrial isoform 3 precursor [Homo sapiens]	3.24	4	23	1.24861	0.135035
16418467	14-3-3 protein zeta/delta [Homo sapiens]	8.16	2	4	1.08611	0.35069
